# Supplementary material for: Characterization of Cellulose from Gagome Kelp and Its Effect on Dough, Gluten, and Starch as Novel Bread Improvers
Source: Foods. 2025 Apr 2;14(7):1246. doi: 10.3390/foods14071246 (PMC11988663; doi:10.3390/foods14071246)
Supplement: Supplementary file 1 [file foods-14-01246-s001.zip]

Archive with 1 entries (1 files):
- foods-3505315-supplementary.pdf
